# Supplementary material for: Targeting Wild-Type and Mutationally Activated FGFR4 in Rhabdomyosarcoma with the Inhibitor Ponatinib (AP24534)
Source: PLoS One. 2013 Oct 4;8(10):e76551. doi: 10.1371/journal.pone.0076551 (PMC3790700; doi:10.1371/journal.pone.0076551)
Supplement: Table S1 — FGFR inhibition profiles for tested inhibitors. (XLSX) [file pone.0076551.s009.xlsx]

## Sheet: Sheet1 (2)
Supplemental Table 1: FGFR Inhibition Profile for Tested Inhibitors
Compound Name	Code Name	Manufacturer	Kinase	IC50 (nM)	Reference
Ponatinib	AP24534	Ariad Pharmaceuticals	FGFR1	2.23	14,16
			FGFR2	1.6	14,16
			FGFR3	18.2	14,16
			FGFR4	7.7	14,16
Cediranib	AZD2171	AstraZeneca	FGFR1	26	26
Nintedanib	BIBF1120	Boehringer Ingelheim	FGFR1	69	27
			FGFR2	37	27
			FGFR3	108	27
			FGFR4	610	27
Dovitinib	TKI258	Novartis	FGFR1	8	28,29
			FGFR3	9	28,29
Danusertib	PHA739358	Nerviano Medical Sciences	FGFR1	47	30,31
N/A	PHA665752	Nerviano Medical Sciences	FGFR1	3000	32
