# Supplementary material for: Targeting Wild-Type and Mutationally Activated FGFR4 in Rhabdomyosarcoma with the Inhibitor Ponatinib (AP24534)
Source: PLoS One. 2013 Oct 4;8(10):e76551. doi: 10.1371/journal.pone.0076551 (PMC3790700; doi:10.1371/journal.pone.0076551)
Supplement: Table S2 — Kinase inhibition profile of tested FGFR inhibitors [14], [16], [26]–[32]. (XLSX) [file pone.0076551.s010.xlsx]

## Sheet: AP24534
Supplemental Table 2: Kinase Inhibition Profile of Tested FGFR Inhibitors
AP24534
Kinase	IC50 (nM)	Kinase	IC50 (nM)	Kinase	IC50 (nM)
HCK	0.11	FGFR4	7.7	Aurora A	>1,000
RET	0.16	PDGFRβ	7.7	Aurora C	>1,000
LYNB	0.21	EPHA7	8.5	AXL	>1,000
LYN	0.24	FMS	8.6	BTKE41K	>1,000
LCK	0.28	EPHB4	10.2	CDK2/CyclinE	>1,000
ABLM351T	0.3	TRKA	11.4	c-MET	>1,000
ABLY253F	0.3	c-KIT	12.5	CTK	>1,000
ABLH396P	0.34	FLT3	12.6	EGFR	>1,000
FYN	0.36	CSK	12.7	EGFRT790M	>1,000
ABL	0.37	TRKC	13.2	ERBB2	>1,000
KITV560G	0.41	TIE2	14.3	FAK	>1,000
ABLQ252H	0.44	TRKB	15.1	IGF1R	>1,000
FGFR2N549H	0.45	PDGFRαD842V	15.6	IR	>1,000
FGR	0.45	KITD816H	16	IRR	>1,000
EPHB2	0.63	DDR2	16.1	ITK	>1,000
EPHA5	0.69	FGFR3	18.2	mTOR	>1,000
ARG	0.76	JAK1	32.2	PI3Kα	>1,000
PDGFRαV561D	0.84	PYK2	35.1	PKCθ	>1,000
YES	0.89	BMX	47.2	RON	>1,000
EPHA4	1.1	BRK	50.6	ROS	>1,000
EPHB3	1.1	KITV654A	77.8	SRCT341M	>1,000
PDGFRα	1.1	JAK3	91.1	SYK	>1,000
EPHB1	1.2	EPHA1	143	TEC	>1,000
FRK	1.3	KITD816V	152	TYK1	>1,000
RETV804M	1.4	JAK2	169	TYRO3	>1,000
VEGFR2/Flk1	1.5	ERBB4	176	ZAP70	>1,000
FGFR2	1.6	TYK2	177
ABLT315I	2	EGFRL858R	211
EPHA2	2.1	c-MER	406
FGFR1	2.23	EGFRL861Q	536
VEGFR3/Flt4	2.3	Aurora B	543
EPHA8	2.5	FER	560
PDGFRαT674I	3	PKA	613
RETV804L	3.7	MUSK	694
VEGFR1/Flt1	3.7	FES	768
c-SRC	5.4	BTK	849
BLK	6.1	FLT3D835Y	948
EPHA3	6.7	AKT2	>1,000
FGFR1V561M	7.3	ALK	>1,000

## Sheet: TKI258
TKI258
Kinase	IC50 (nM)
FLT3	1
c-KIT	2
FGFR1	8
VEGFR3/Flt4	8
FGFR3	9
VEGFR1/Flt1	10
VEGFR2/Flk1	13
PDGFRα	21
PDGFRβ	27
CSF-1R/c-fms	36
EGFR1	2000
INSR	2000
c-MET	>3,000
EPHA2	4000
TIE2	4000
IGFR1	>10,000
ERBB2	>20,000
RAF	>25,000

## Sheet: BIBF1120
BIBF1120
Kinase	IC50 (nM)*
VEGFR-3	13 ± 10
VEGFR-2^	13 ± 4
LCK	16 ± 16
VEGFR-2	21 ± 13
FLT3	26
VEGFR-1	34 ± 15
FGFR-2	37 ± 2
PDGFRα	59 ± 71
PDGFRβ	65 ± 7
FGFR-1	69 ± 70
FGFR-3	108 ± 41
SRC	156 ± 40
LYN	195 ± 12
FGFR-4	610 ± 117
IGF1R	>1,000
InsR	>4,000
CDK2	>10,000
CDK2/CyclinA	>10,000
CDK4	>10,000
CHK1	>10,000
CK1	>10,000
CK2	>10,000
CSK	>10,000
DYRK1A	>10,000
GSK3B	>10,000
HGFR	>10,000
JNK1A1	>10,000
MAPK2ERK2	>10,000
MAPKAPK2	>10,000
MSK1	>10,000
PDK1	>10,000
PHK	>10,000
PKA	>10,000
PKBα	>10,000
PKCA	>10,000
PP2A	>10,000
PRAK	>10,000
ROCKII	>10,000
S6K1	>10,000
SAPK2AP38	>10,000
SAPK2BP38B2	>10,000
SAPK3P38G	>10,000
SAPK4P38D	>10,000
SGK	>10,000
EGFR	>50,000
HER2	>50,000

## Sheet: PHA739358
PHA739358
Kinase	IC50 (nM)
Aurora-A	13
ABL	25
TRKA	30
RET	31
FGFR1	47
Aurora-C	61
Aurora-B	79
LCK	155
VEGFR3/Flt4	161
c-KIT	407
VEGFR2/Flk1	432
CDK2/cyA	462
STLK2	621
FLT3	669
PLK1	3500
AKT1	>10,000
Cdc7/Dbf4	>10,000
CHK1	>10,000
CK2	>10,000
c-MET	>10,000
EGFR	>10,000
ERK2	>10,000
GSK3β	>10,000
IKK2	>10,000
IKK1	>10,000
IR	>10,000
LYN	>10,000
NIM-1	>10,000
p38α	>10,000
PAK4	>10,000
PDK1	>10,000
PKA	>10,000
PKCβ	>10,000
SULU	>10,000
ZAP70	>10,000

## Sheet: AZD2171
AZD2172
Kinase	IC50 (nM)*
VEGFR1/Flt1	<1
c-KIT	2 ± 0.1
VEGFR3/Flt4	≤3
PDGFRβ	5 ± 1
VEGFR2/Flk1	5 ± 2
FGFR1	26 ± 9
PDGFRα	36 ± 8
CSF-1R	110 ± 30
c-SRC	130 ± 20
ABL	260 ± 50
CDK2	>1,000
CDK4	>1,000
ERBB2	>1,000
FLT3	>1,000
EGFR	1600 ± 300
Aurora A	>10,000
Aurora B	>10,000
MEK	>10,000

## Sheet: PHA665752
PHA665752
Kinase	IC50 (nM)
c-MET	9
RON	68
VEGFR2/Flk1	200
ABL	1400
FGFR1	3000
EGFR	3800
c-SRC	6000
PDGFR	>10,000
AURORA B	>10,000
PKA	>10,000
PKBα	>10,000
p38α	>10,000
MK2	>10,000
MK3	>10,000
CDK2	>10,000
